# Supplementary material for: Mammalian Brain Ca2+ Channel Activity Transplanted into Xenopus laevis Oocytes
Source: Membranes (Basel). 2022 May 2;12(5):496. doi: 10.3390/membranes12050496 (PMC9146698; doi:10.3390/membranes12050496)
Supplement: Supplementary file 1 [file membranes-12-00496-s001.zip]

Archive with 1 entries (1 files):
- membranes-1638647-supplementary.pdf
